# Supplementary material for: Suprapapillary Biliary Stents Have Longer Patency Times than Transpapillary Stents—A Systematic Review and Meta-Analysis
Source: J Clin Med. 2023 Jan 23;12(3):898. doi: 10.3390/jcm12030898 (PMC9917857; doi:10.3390/jcm12030898)
Supplement: Supplementary file 1 [file jcm-12-00898-s001.zip]

Archive with 1 entries (1 files):
- jcm-2142660-supplementary.pdf
